# Supplementary material for: The Influence of Intensive Nutritional Education on the Iron Status in Infants—Randomised Controlled Study
Source: Nutrients. 2025 Sep 29;17(19):3103. doi: 10.3390/nu17193103 (PMC12525554; doi:10.3390/nu17193103)
Supplement: Supplementary file 1 [file nutrients-17-03103-s001.zip]

Archive with 1 entries (1 files):
- nutrients-3836723-supplementary.pdf
